# Supplementary material for: Identification and Characterization of Nep1-Like Proteins From the Grapevine Downy Mildew Pathogen Plasmopara viticola
Source: Front Plant Sci. 2020 Feb 13;11:65. doi: 10.3389/fpls.2020.00065 (PMC7031652; doi:10.3389/fpls.2020.00065)
Supplement: Supplementary file 7 [file Table_1.xlsx]

## Sheet: Tabelle1
Supplemental Table 1: Position of PvNLPs in the different assemblies of the P. viticola genome
Institution	Isolate	Assembly	Gene	Scaffold	Position	Sequence
INRA	INRA-PV221	GCA_001695595.3 (Release Date: 27.07.2016; Scaffolds 358)	PvNLP1	64	128040 to 128381	ATGAGCCCGTGGGAAGCAAAGTGGATCCGCCATAGCGATGTAAGACCGTTTCCTCAGCCGGAGCCGATGACGGTCGAGGAAAAGGTAGCAGTGATGCTTAAACCCGAACTTCACGTGTCAAGCGGCTGCCATCCGTACCCCGCAGTGAATGACCTCGGTGAGACTAATGGCGGTCTGAAGACAACGGGTGCTCCAAGTGGAATGTGCAAGGGATCCGGATGGGGTTCTCAGTTTACGGTCGACACGCACCATTTAGAGGCGTCTGGGCCTTCATGTACTCGTGGTACTTTCCAAAAGACATGCCGTCGGCACACTTCGGGCATCGCCACGACTGGGAGCACGTGA
INRA	INRA-PV221	GCA_001695595.3 (Release Date: 27.07.2016; Scaffolds 358)	PvNLP2	64	106602 to 107270	ATGAGCCCGTGGGAAGCAAAGTGGATCCGCCACAGCGAGGTGAGACCGTTCCCTCAGCCGGAGCCGATTACGGTCGAGGAGAAGGTAGCAGTAATGCTTAAACCCGAGATTCACGTGACGAACGGCTGCCATCCGTATCCCGCAGTAAATGACCTCGGTGAGACTAATAGCGGTCTGAAGACAAAGGGTGCTCCAAGTGGAATGTGCAAGGGATCCGGATGGGGTTCTCAGGTTTACGGTCGACACGCACTATTCAAAGGCGTCTGGGCCATCATGTACTCGTGGTATTTTCCAAAAGACATGCCGTCGACAGACTTCGGGCATCGCCACGACTGGGAACACGTTATCGTGTGGATCGAAAAGCCAGTTGTCGAAAACGTCAAGATTTTGGCTGTGACG…
INRA	INRA-PV221	GCA_001695595.3 (Release Date: 27.07.2016; Scaffolds 358)	PvNLP3	-	-
INRA	INRA-PV221	GCA_001695595.3 (Release Date: 27.07.2016; Scaffolds 358)	PvNLP4	32	226182 to 226994	ATGTCGCGGACCATGCAATCCAAACGGATGCAAAATTCAGTAGCTGGAATGCCCAACCATTCCTTGTTTCTCCTGCTACCTCACACAAGGATGCAATTCGCAGTCTTTTGCCTACTCGCTCTGGGCAACTTTGCCTATGCTGATAACATCCATCATGTGATTAATAAGCTACCGTACGACAAAATCAAGCCGTTCCCTCCAGTTCAACCTGATTGCCAAATTAACGAGATCGCCCTTCAATTTCAGCCCCAACTTCACATCAGCAGCGGCTGCCACCCATACCCGGCTGTGGACGCGAAGGGTTATATCAGCAACGGTCTCGGCGTTTCGCATACGTTCACTGACTGTGATGGCTCGCCCGAAGGCTCGCAAGTGTATGGACGGGCGTATGTGTTCAAG…
INRA	INRA-PV221	GCA_001695595.3 (Release Date: 27.07.2016; Scaffolds 358)	PvNLP5	32	224028 to 224744	ATGCGCGTCCTAGTATTGTGTGCCGCTGTCCTAACCTGCTTCGTCACTGTTTCTGCCCAAGAGGTTGCCTACGATCGAATCGAGCCTTTTGAAGAAGTTAAACCCGATTGTCCTCTCAATGAGCTCGCACTGATGTTCAAGCCACAGCTTTATATTAGCAACGGCTGTCACCCATACCCCGCCATCGATTCAGAAGGACATTTCAGCAATGGTCTCAGCGCGTTTCGTATAGGAACATCGTGTGATGGATCGAGCAAAGGATCGCAAGTCTATGGTCGTGCGTTCTATAATTCCGATCGAAATATCATGGAAATCATGTACGCGTGGTACTTTCCGAGAGACCGCATGATCACGCCAGTCTACATTGGTCATAGGAACGCCTGGGAGCACGCGATCGTG…
INRA	INRA-PV221	GCA_001695595.3 (Release Date: 27.07.2016; Scaffolds 358)	PvNLP6	83	213008 to 213808	ATGCGCACCACGAGCCCATACTCGCACTGTTCTCACGTCGAAATGAATGCACGAGCCTTCGTCACGATGCTTCTCGTTGCACTATCTGTTTGTGTTGCTGCAGCCGTCGACCCCGATGTGATTCAGCCTTTTCCTCAGCCCAAGCCGACGACCATCGCTCAAAAAGCTGCCGTCAAGTATAAGCCGCTGTTGTACACATCGATGGTCGTCTGTGTCCCGTATGCTGCCGTAGATGCTGCCGGGAGGGTCACTGACGGACTTAAGGGCAGGCATGGAAACGATGGCTGCACGTATGCTCGTCACGGATCTCAGGTGTACGGTCGGGTAGAGCCGTACGGAAATCTCTCGGCTATCATGTACGCGTGGTATTTCCCAAAACGCTTTTGGCTTGGGTTCCCA…
INRA	INRA-PV221	GCA_001695595.3 (Release Date: 27.07.2016; Scaffolds 358)	PvNLP7	39	587873 to 588595	ATGCACCTTTGTGCTCTTCTCATTGCTGCGGCGGGCGTGTTGGCGTCAGTTCGAGCCAATTACGTCGAGATCGATGCGTACACTGTCAAGCCTTTCGCTCAGCAAAAGCCTTCAACGGACTCTGAGAGATCAGCTCTCAAGTACAAGCCACACCTTCATGTGCAGGCGGGCTGTCACCCGTACCCTGCAGTGCAAAGGGATGGTTCGCTAAGCGCCGGTTTCGAGTGGAAGGAAAAAAACTCCCAGCCTTGTGGGCGATCCCCCTTAGGGTCGCAAGTGTACTCGCGCTCCAACTGGTACAAGGAAAAGTGGGCTATAATGTACGCGTGGTACTTCCCCAAGGCTTCAAATCATATCGGCAGGGGCGTCAGTGGTAGTCGTCACTACTGGTTATATGCA…
INRA	INRA-PV221	GCA_001695595.3 (Release Date: 27.07.2016; Scaffolds 358)	PvNLP8	32	213582 to 214307	ATGCACTTGACAGTCTTTTACCTTGTTGCCCTGTGCACCTTTGCCTCTGCTGACGACCAACCTCGTTACATTATCAACAAACTGCCGTACGAACAGATCAAGCCATTCCCCGCGGTGGAGCCCGACTGCCGCATCAATGAGATCGCGTTGCAATTCCAGCCGCAACTGCACATCAGCAGCGGATGTCACCCGTACCCTGCCGTGGACAAGAATGGGTACATTAGCACTGGCCTCGGCGTTTCGCACGTCTTTACTGACTGCGACGGCTCGCCCGAAGGCTCGCAAGTGTACGGACGCGCGTACGTGTACAAGGGATACTTGGCCATCATGTACGCGTGGTACTTTCCGAGGGATTACATGGTCTCCCCCGTCTGGATTGGTCACCGTAATGCTTGGGAA…
China Agriculture University	JL-7-2	GCA_001974925.1 (Release Date: 30.01.2017; Scaffolds 2165)	PvNLP1	-	-
China Agriculture University	JL-7-2	GCA_001974925.1 (Release Date: 30.01.2017; Scaffolds 2165)	PvNLP2	102	41228 to 41894	ATGAGCCCGTGGGAAGCAAAGTGGATCCGCCACAGCGAGGTGAGACCGTTCCCTCAGCCGGAGCCGATTACGGTCGAGGGAAGGTAGCAGTAATGCTTAAAACCCGAGATTACGTGACGAACGGCTGCCATCCGTATCCCGCAGTAAATGACCTCGGTGAGATCCATAATAGCGGTCTGAAGACAAAGGGTGCTCCAAGTGGAATGTGCAAGGGATCCGGATGGGGTTCTCAGGTTTACGGTCGACACGCACTATTCAAAGGCGTCTGGGCCATCATGTACTCGTGGTATTTTCCAAAAGACATGCCGTCGACAGACTTCGGGCATCGCCACGACTGGGAACACGTTATCGTGTGGATCGAAAAGCCAGTTGTCGAAAACGTCAAGATTTTGGCTGTGA…
China Agriculture University	JL-7-2	GCA_001974925.1 (Release Date: 30.01.2017; Scaffolds 2165)	PvNLP3	102	115278 to 115946	ATGGGCCCGTGGGAAGCAAAGTGGATCCGTCATAGCGATGTTAGACCGTTTCCTCAGCCGGAGCCGATGACGGTCGAGGAAAAGGTAGCAGTAATGCTTAAACCCGAGCTTCACGTGTCAAGCGGCTGCCATCCGTATCCCGCAGTGAATGACCTCGGTGAGACTAATGGCGGTCTGAAGACAACGGGTGCTCCAAGTGGAATGTGCAAGGGATCTGGATGGGGTTCTCAGGTTTACGGTCGACACGCATCATTCAGAGGCGTCTGGGCCATCATGTACGTGTGGTATTTTCCAAAAGACATGCCGTCGGCACACTTCGGGCATCGCCACGACTGGGAGCACGTGATCGTGTGGATCGAAAAGCCAGTTGTCGAAAACGTCAAGATCTTGGCTGTGACG…
China Agriculture University	JL-7-2	GCA_001974925.1 (Release Date: 30.01.2017; Scaffolds 2165)	PvNLP4	999	58289 to 59101	ATGTCGCGGACCATGCAATCCAAACGGATGCAAAATTCAGTAGCTGGAATGCCCAACCATTCCTTGTTTCTCCTGCTACCTCACACAAGGATGCAATTCGCAGTCTTTTGCCTACTCGCTCTGGGCAACTTTGCCTATGCTGATAACATCCATCATGTGATTAATAAGCTACCGTACGACAAAATCAAGCCGTTCCCTCCAGTTCAACCTGATTGCCAAATTAACGAGATCGCCCTTCAATTTCAGCCCCAACTTCACATCAGCAGCGGCTGCCACCCATACCCGGCTGTGGACGCGAAGGGTTATATCAGCAACGGTCTCGGCGTTTCGCATACGTTCACTGACTGTGATGGCTCGCCCGAAGGCTCGCAAGTGTATGGACGGGCGTATGTGTTCAAG…
China Agriculture University	JL-7-2	GCA_001974925.1 (Release Date: 30.01.2017; Scaffolds 2165)	PvNLP5	999	60536 to 61252	ATGCGCGTCCTAGTATTGTGTGCCGCTGTCCTAACCTGCTTCGTCACCGTTTCTGCCCAAGAGGTTGCCTACGATCGAATCGAGCCTTTTGAAGAAGTTAAACCCGATTGTCCTCTCAATGAGCTCGCACTGATGTTCAAGCCACAGCTTTATATTAGCAACGGCTGTCACCCATACCCCGCCATCGATTCAGAAGGACATTTCAGCAATGGTCTCAGCGCGTTTCGTATAGGAACATCGTGTGATGGATCGAGCAAAGGATCGCAAGTCTATGGTCGTGCGTTCTATAATTCCGATCGAAATATCATGGAAATCATGTACGCGTGGTACTTTCCGAGAGACCGCATGATCACGCCAGTCTACATTGGTCATAGGAACGCCTGGGAGCACGCGATCGTG…
China Agriculture University	JL-7-2	GCA_001974925.1 (Release Date: 30.01.2017; Scaffolds 2165)	PvNLP6	-	-
China Agriculture University	JL-7-2	GCA_001974925.1 (Release Date: 30.01.2017; Scaffolds 2165)	PvNLP7	214	32476 to 33198	ATGCACCTTTGTGCTCTTCTCATTGCTGCGGCGGGCGTGTTGGCGTCAGTTCGAGCCAATTACGTCGAGATCGATGCGTACACTGTCAAGCCTTTCGCTCAGCAAAAGCCTACAACGGACTCTGAGAGATCAGCTCTCAAGTACAAGCCACACCTTCATGTGCAGGCGGGCTGTCACCCGTACCCTGCAGTGCAAAGGGATGGTTCGCTAAGCGCCGGTTTCGAGTGGAAGGAAAAGAACTCCCAGCCTTGTGGGCGATCCCCCTTAGGGTCGCAAGTGTACTCGCGCTCCAACTGGTACAAGGAAAAGTGGGCTATAATGTACGCGTGGTACTTCCCCAAGGCTTCAAATCATATCGGCAGGGGCGTCAGTGGAAGTCGTCACTACTGGTTATATGCA…
China Agriculture University	JL-7-2	GCA_001974925.1 (Release Date: 30.01.2017; Scaffolds 2165)	PvNLP8	-	-
Fondazione Edmund Mach	PvitFEM01	GCA_003123765.1 (Release Date: 14.05.2018; Scaffolds 57890)	PvNLP1	2025	471 to 812	ATGAGCCCGTGGGAAGCAAAGTGGATCCGCCATAGCGATGTAAGACCGTTTCCTCAGCCGGAGCCGATGACGGTCGAGGAAAAGGTAGCAGTGATGCTTAAACCCGAACTTCACGTGTCAAGCGGCTGCCATCCGTACCCCGCAGTGAATGACCTCGGTGAGACTAATGGCGGTCTGAAGACAACGGGTGCTCCAAGTGGAATGTGCAAGGGATCCGGATGGGGTTCTCAGTTTACGGTCGACACGCACCATTTAGAGGCGTCTGGGCCTTCATGTACTCGTGGTACTTTCCAAAAGACATGCCGTCGGCACACTTCGGGCATCGCCACGACTGGGAGCACGTGATC
Fondazione Edmund Mach	PvitFEM01	GCA_003123765.1 (Release Date: 14.05.2018; Scaffolds 57890)	PvNLP2	916	1541 to 2209	ATGAGCCCGTGGGAAGCAAAGTGGATCCGCCACAGCGAGGTGAGACCGTTCCCTCAGCCGGAGCCGATTACGGTCGAGGAGAAGGTAGCAGTAATGCTTAAACCCGAGATTCACGTGACGAACGGCTGCCATCCGTATCCCGCAGTAAATGACCTCGGTGAGACTAATAGCGGTCTGAAGACAAAGGGTGCTCCAAGTGGAATGTGCAAGGGATCCGGATGGGGTTCTCAGGTTTACGGTCGACACGCACTATTCAAAGGCGTCTGGGCCATCATGTACTCGTGGTATTTTCCAAAAGACATGCCGTCGACAGACTTCGGGCATCGCCACGACTGGGAACACGTTATCGTGTGGATCGAAAAGCCAGTTGTCGAAAACGTCAAGATTTTGGCTGTGACG…
Fondazione Edmund Mach	PvitFEM01	GCA_003123765.1 (Release Date: 14.05.2018; Scaffolds 57890)	PvNLP3	-	-
Fondazione Edmund Mach	PvitFEM01	GCA_003123765.1 (Release Date: 14.05.2018; Scaffolds 57890)	PvNLP4	3785	1556 to 2371	ATGTCGCGGACCATGCAATCCAAACGGATGCAAAATTCAGTAGCTGGAATGCCCAACCATTCCTTGTTTCTCCTGCTACCTCACACAAGGATGCAATTCGCAGTCTTTTGCCTACTCGCTCTGGGCAACTTTGCCTATGCTGATAACATCCATCATGTGATTAATAAGCTACCGTACGACAAAATCAAGCCGTTCCCTCCAGTTCAACCTGATTGCCAAATTAACGAGATCGCCCTTCAATTTCAGCCCCAACTTCACATCAGCAGCGGCTGCCACCCATACCCGGCTGTGGACGCGAAGGGTTATATCAGCAACGGTCTCGGCGTTTCGCATACGTTCACTGACTGTGATGGCTCGCCCGAAGGCTCGCAAGTGTATGGACGGGCGTATGTGTTCAAG…
Fondazione Edmund Mach	PvitFEM01	GCA_003123765.1 (Release Date: 14.05.2018; Scaffolds 57890)	PvNLP5	3785	3803 to 4519	ATGCGCGTCCTAGTATTGTGTGCCGCTGTCCTAACCTGCTTCGTCACTGTTTCTGCCCAAGAGGTTGCCTACGATCGAATCGAGCCTTTTGAAGAAGTTAAACCCGATTGTCCTCTCAATGAGCTCGCACTGATGTTCAAGCCACAGCTTTATATTAGCAACGGCTGTCACCCATACCCCGCCATCGATTCAGAAGGACATTTCAGCAATGGTCTCAGCGCGTTTCGTATAGGAACATCGTGTGATGGATCGAGCAAAGGATCGCAAGTCTATGGTCGTGCGTTCTATAATTCCGATCGAAATATCATGGAAATCATGTACGCGTGGTACTTTCCGAGAGACCGCATGATCACGCCAGTCTACATTGGTCATAGGAACGCCTGGGAGCACGCGATCGTG…
Fondazione Edmund Mach	PvitFEM01	GCA_003123765.1 (Release Date: 14.05.2018; Scaffolds 57890)	PvNLP6	-	-
Fondazione Edmund Mach	PvitFEM01	GCA_003123765.1 (Release Date: 14.05.2018; Scaffolds 57890)	PvNLP7	-	-
Fondazione Edmund Mach	PvitFEM01	GCA_003123765.1 (Release Date: 14.05.2018; Scaffolds 57890)	PvNLP8	2296	9688 to ??	ATGCACTTGACAGTCTTTTACCTTGTTGCCCTGTGCACCTTTGCCTCTGCTGACGACCAACCTCGTTACATTATCAACAAACTGCCGTACGAACAGATCAAGCCATTCCCCGCGGTGGAGCCCGACTGCCGCATCAATGAGATCGCGTTGCAATTCCAGCCGCAACTGCACATCAGCAGCGGATGTCACCCGTACCCTGCCGTGGACAAGAATGGGTACATTAGCACTGGCCTCGGCGTTTCGCACGTCTTTACTGACTGCGACGGCTCGCCCGAAGGCTCGCAAGTGTACGGACGCGCGTACGTGTACAAGGGATACTTGGCCATCATGTACGCGTGGTACTTTCCGAGGGATTACATGGTCTCCCCCGTCTGGATTGGTCACCGTAATGCTTGGGAA…
