# Supplementary material for: Identification and Characterization of Nep1-Like Proteins From the Grapevine Downy Mildew Pathogen Plasmopara viticola
Source: Front Plant Sci. 2020 Feb 13;11:65. doi: 10.3389/fpls.2020.00065 (PMC7031652; doi:10.3389/fpls.2020.00065)
Supplement: Supplementary file 8 [file Table_2.xlsx]

## Sheet: Tabelle1
Supplemental Table 2: Sequenced isolates of Plasmopara viticola
Internal label	Year of sampling	V. vinifera cultivar	Place of sampling	Single sporangia line	Source
1117-A21	2011	Cabernet Sauvignon	Colmar, F	yes	José Javier Gómez-Zeledón (University of Hohenheim, Germany)
1135-F2	2011	Müller-Thurgau	Freiburg i. Br., D	yes	José Javier Gómez-Zeledón (University of Hohenheim, Germany)
1136-A15	2011	Regent	Pfaffenweiler, D	yes	José Javier Gómez-Zeledón (University of Hohenheim, Germany)
1137-C20	2011	Gutedel	Pfaffenweiler, D	yes	José Javier Gómez-Zeledón (University of Hohenheim, Germany)
1191-B11	2011	Lemberger	Lauffen am N., D	yes	José Javier Gómez-Zeledón (University of Hohenheim, Germany)
1191-B15	2011	Lemberger	Lauffen am N., D	yes	José Javier Gómez-Zeledón (University of Hohenheim, Germany)
1191-B18	2011	Lemberger	Lauffen am N., D	yes	José Javier Gómez-Zeledón (University of Hohenheim, Germany)
Pv1168	2012	Spätburgunder	Ihringen, D	no	François Delmotte (INRA, Villenave d’Ornon, France)
Pv1186	2012	Weißburgunder	Ihringen, D	no	François Delmotte (INRA, Villenave d’Ornon, France)
Pv1211	2012	Gutedel	Pfaffenweiler, D	no	François Delmotte (INRA, Villenave d’Ornon, France)
Pv1229	2012	Regent	Ihringen, D	no	François Delmotte (INRA, Villenave d’Ornon, France)
Pv1252	2012	Spätburgunder	Ehrenkirchen, D	no	François Delmotte (INRA, Villenave d’Ornon, France)
Pv1263	2012	Johanniter	Pfaffenweiler, D	no	François Delmotte (INRA, Villenave d’Ornon, France)
Pv1269	2012	Johanniter	Pfaffenweiler, D	no	François Delmotte (INRA, Villenave d’Ornon, France)
Pv1306	2012	Gewürztraminer	Ebringen, D	no	François Delmotte (INRA, Villenave d’Ornon, France)
Pv1347	2012	Regent	Pfaffenweiler, D	no	François Delmotte (INRA, Villenave d’Ornon, France)
Pv1350	2012	Bronner	Ihringen, D	no	François Delmotte (INRA, Villenave d’Ornon, France)
Pv1366	2012	Baron	Ihringen, D	no	François Delmotte (INRA, Villenave d’Ornon, France)
Pv1369	2012	Baron	Ihringen, D	no	François Delmotte (INRA, Villenave d’Ornon, France)
Pv1379	2012	Johanniter	Ihringen, D	no	François Delmotte (INRA, Villenave d’Ornon, France)
Pv1402	2012	Regent	Pfaffenweiler, D	no	François Delmotte (INRA, Villenave d’Ornon, France)
Pv1446	2012	Prior	Pfaffenweiler, D	no	François Delmotte (INRA, Villenave d’Ornon, France)
Pv1459	2012	Regent	Pfaffenweiler, D	no	François Delmotte (INRA, Villenave d’Ornon, France)
Pv1480	2012	Johanniter	Ebringen, D	no	François Delmotte (INRA, Villenave d’Ornon, France)
Pv1743	2012	Solaris	Ihringen, D	no	François Delmotte (INRA, Villenave d’Ornon, France)
PvBa13	2013	Baron	Ebringen, D	no	State Institute for Viticulture Freiburg, Germany
PvBr13	2013	Bronner	Ihringen, D	no	State Institute for Viticulture Freiburg, Germany
PvCc13	2013	Cabernet Carbon	Ihringen, D	no	State Institute for Viticulture Freiburg, Germany
PvGt13	2013	Gewürztraminer	Ebringen, D	no	State Institute for Viticulture Freiburg, Germany
PvJ113	2013	Johanniter	Ebringen, D	no	State Institute for Viticulture Freiburg, Germany
PvJ213	2013	Johanniter	Ihringen, D	no	State Institute for Viticulture Freiburg, Germany
PvMt13	2013	Müller-Thurgau	Ihringen, D	no	State Institute for Viticulture Freiburg, Germany
PvRe13	2013	Regent	Pfaffenweiler, D	no	State Institute for Viticulture Freiburg, Germany
PvSo13	2013	Solaris	Ihringen, D	no	State Institute for Viticulture Freiburg, Germany
PvWb13	2013	Weißburgunder	Pfaffenweiler, D	no	State Institute for Viticulture Freiburg, Germany
DM001	2014	Muscat Canelli	Ramat M., IL	no	Mery Dafny Yelin (Golan Research Institute, Haifa University, Israel)
DM003	2014	Phelam	NirBanim, IL	no	Mery Dafny Yelin (Golan Research Institute, Haifa University, Israel)
DM004	2014	Supirior	Shachar, IL	no	Mery Dafny Yelin (Golan Research Institute, Haifa University, Israel)
DM007	2014	Cabernet Franc	Oratal winery, IL	no	Mery Dafny Yelin (Golan Research Institute, Haifa University, Israel)
DM008	2014	Supirior	Ynon, IL	no	Mery Dafny Yelin (Golan Research Institute, Haifa University, Israel)
DM011	2014	Sauvignon blanc	Doron, IL	no	Mery Dafny Yelin (Golan Research Institute, Haifa University, Israel)
DM012	2014	Cabernet sauvignon	Geshur, IL	no	Mery Dafny Yelin (Golan Research Institute, Haifa University, Israel)
DM013	2014	mixture	Volcani, IL	no	Mery Dafny Yelin (Golan Research Institute, Haifa University, Israel)
