# Supplementary material for: Identification and Characterization of Nep1-Like Proteins From the Grapevine Downy Mildew Pathogen Plasmopara viticola
Source: Front Plant Sci. 2020 Feb 13;11:65. doi: 10.3389/fpls.2020.00065 (PMC7031652; doi:10.3389/fpls.2020.00065)
Supplement: Supplementary file 9 [file Table_3.xlsx]

## Sheet: Tabelle1
Supplemental table 3: List of primers
Primers used for qPCR:
Label	Amplicon	Amplicon size	Sequence (5‘-3‘)
Pv-E1-F	P .viticola NLP1	164 bp	TGATGCTTAAACCCGAACTTCAC
Pv-E1-R			CAAATGGTGCGTGTCGACCGTAAACTG
Pv-E2-F	P. viticola NLP2	77 bp	TAATGCTTAAACCCGAGATTCAC
Pv-E2-R			ATTAGTCTCACCGAGGTCATTTACT
Pv-E3-F	P. viticola NLP3	166 bp	TAATGCTTAAACCCGAGCTTCAC
Pv-E3-R			CTGAATGATGCGTGTCGACCGTAAACC
P.vit_act_F	P. viticola Actin	179 bp	CTCACGTACATTGCCTTGGACTTTG
P.vit_act_R			GAATACCTGACGCTTCTTTACCAATGAG
Primers used for site-specific mutagenesis:
Label	Usage		Sequence (5‘-3‘)
SDM-addG-PvE1-F	creation of full-length PvNLP1 (PvFLNLP1)		GGTTCTCAGGTTTACGGTCGACACGCACC
SDM-addG-PvE1-R			CCGTAAACCTGAGAACCCCATCCGG
Primers for sequencing:
Label	Amplicon	Amplicon size	Sequence (5‘-3‘)
PvE1seq-F	PvNLP1 including parts of 5’- or 3’-UTR	943 bp	CAAGCCTTAACTTCAAGTG
Pv-NPPwP-R			CATGCAGTATTTACAATCAATC
PvE2seq-F	PvNLP2 including parts of 5’- or 3’-UTR	776 bp	CAGGAGGACGCCGATAAGAC
Pv-NPPwP-R			CATGCAGTATTTACAATCAATC
PvE3seq-F	PvNLP3 including parts of 5’- or 3’-UTR	975 bp	CCAACCTTGAAGTCAAGAG
Pv-NPPwP-R			CATGCAGTATTTACAATCAATC
pUC-F	Insert in pUC 19		GCCAGTGAATTCGAGCTCGG
pUC-R			TGCCTGCAGGTCGACTCTAG
P35S-F	Insert in pamPAT /pamMCS		GACGCACAATCCCACTATCCTTCG
35S-Term-R			CTATAAGAACCCTAATTCCCTTATCTG
Primers for cloning in pET24a(+):
Label	Amplicon	Amplicon size	Sequence (5‘-3‘)
NdeI-PvE1-F	NdeI - PvNLP1 (without stop - codon) - XhoI	357 bp	AAACATATGAGCCCGTGGGAAGCAAAGTG
PvE1-XhoI-R (no STOP)			AAACTCGAGCGTGCTCCCAGTCGTGGCGA
NdeI-PvE2-F	NdeI - PvNLP2 (without stop - codon) - XhoI	684 bp	AAACATATGAGCCCGTGGGAAGCAAAGTG
PvE2-XhoI-R (no STOP)			AAACTCGAGAAGAGGGAACGCTTTTTCCA
NdeI-PvE3-F	NdeI - PvNLP3 (without stop - codon) - XhoI	684 bp	AAACATATGGGCCCGTGGGAAGCAAAGTG
PvE3-XhoI-R (no STOP)			AAACTCGAGGAACGGAAATGCTTTTTCCA
NdeI-Pinf-F	NdeI - PiNLP (without stop - codon) - XhoI	729 bp	AAACATATGAACATCCTTCAACTCTTCGC
Pinf-XhoI-R (no STOP)			AAACTCGAGGGCGTAGTAGGCATTGCCTA
Primers for cloning in pamPAT / pamMCS:
Label	Amplicon	Amplicon size	Sequence (5‘-3‘)
XhoI-PvE1-F	XhoI - PvNLP1 (without stop - codon) - NotI	359 bp	ACTCGAGATGAGCCCGTGGGAAGCAAAG
PvE1-NotI-R (no Stop)			AAGCGGCCGCCGTGCTCCCAGTCGTGGCG
XhoI-PvE2-F	XhoI – PvNLP2 (without stop - codon) - NotI	686 bp	ACTCGAGATGAGCCCGTGGGAAGCAAAG
PvE2-NotI-R (no Stop)			AAGCGGCCGCAAGAGGGAACGCTTTTTCC
XhoI-PvE3-F	XhoI – PvNLP3 (without stop - codon) - NotI	686 bp	ACTCGAGATGGGCCCGTGGGAAGCAAAG
PvE3-NotI-R (no Stop)			AAGCGGCCGCGAACGGAAATGCTTTTTCC
XhoI-Pinf-F	XhoI - PiNLP (without stop - codon) - NotI	733 bp	AAACTCGAGATGAACATCCTTCAACTC
Pinf-NotI-R (no Stop)			AAGCGGCCGCGGCGTAGTAGGCATTGCC
NotI-PvE1-F	NotI - PvNLP1 - EcoRI	363 bp	AAGCGGCCGCAATGAGCCCGTGGGAAGC
EcoRI-PvE1-R			AGAATTCTCACGTGCTCCCAGTCGTGG
NotI-PvE2-F	NotI – PvNLP2 - EcoRI	690 bp	AAGCGGCCGCAATGAGCCCGTGGGAAGC
EcoRI-PvE2-R			AGAATTCCTAAAGAGGGAACGCTTTTTC
NotI-PvE3-F	NotI – PvNLP3 - EcoRI	690 bp	AAGCGGCCGCAATGGGCCCGTGGGAAGC
EcoRI-PvE3-R			AGAATTCCTAGAACGGAAATGCTTTTTC
NotI-Pinf-F	NotI - PiNLP - EcoRI	737 bp	AAGCGGCCGCAATGAACATCCTTCAACTC
EcoRI-Pinf-R			AAAGAATTCCTAGGCGTAGTAGGCATTG
XhoI-GFP-F	XhoI - GFP (without stop - codon) – NotI	733 bp	ACTCGAGAAATGAGTAAAGGAGAAGAAC
GFP-Not1-R			AAGCGGCCGCTTTGTATAGTTCATCCATG
Oligos for pamPAT / pamMCS:
Label	Usage		Sequence (5‘-3‘)
XhoI-NotI-Oligo-F (pamPAT)	Cloning in pamPAT		AAACTCGAGGACTACCTGGCGGCCGCACA
XhoI-NotI-Oligo-R (pamPAT)			TGTGCGGCCGCCAGGTAGTCCTCGAGTTT
XhoI-NotI-Oligo-F (pamMCS)	Cloning in pamMCS		AAACTCGAGGATACCTGGCGGCCGCACA
XhoI-NotI-Oligo-R (pamMCS)			TGTGCGGCCGCCAGGTATCCTCGAGTTT
NotI-EcoRI-Oligo-F (pamMCS)	Cloning in pamMCS		AAAGCGGCCGCACCATGACGAGAATTCATCGA
NotI-EcoRI-Oligo-R (pamMCS)			TCGATGAATTCTCGTCATGGTGCGGCCGCTTT
Primers for domain-swapping:
Label	Usage		Sequence (5‘-3‘)
XhoI-SP_Pinf-F	XhoI - signal peptide from PiNLP- PaeI	70 bp	AAAACTCGAGATGAACATCCTTCAACTCTTCGCATC
SP_Pinf-PaeI-R			AAAGGCATGCGCGACAGTAAGA
Xho-SP_Pinf-F	XhoI - 5'-end of PiNLP - Kpn2I	277 bp	AAAACTCGAGATGAACATCCTTCAACTCTTCGCATC
SPbC-Kpn2I-R			AAAAAATCCGGAACCTTTGCACCC
PaeI-NPP-F	PaeI - PvNLP1 - EcoRI	362 bp	AAAGCATGCCATGAGCCCGTGGGAAGCAAAGTGGATC
EcoRI-PvE1-R			AGAATTCTCACGTGCTCCCAGTCGTGG
PaeI-NPP-F	PaeI - PvNLP2 - EcoRI	691 bp	AAAGCATGCCATGAGCCCGTGGGAAGCAAAGTGGATC
EcoRI-PvE2-R			AGAATTCCTAAAGAGGGAACGCTTTTTC
PaeI-PvE3-F	PaeI - PvNLP3 - EcoRI	691 bp	AAAGCATGCCATGGGCCCGTGGGAAGCAAAGTGGATC
EcoRI-PvE3-R			AGAATTCCTAGAACGGAAATGCTTTTTC
PaeI-NPP-F	PaeI - PvFLNLP1 - EcoRI	691 bp	AAAGCATGCCATGAGCCCGTGGGAAGCAAAGTGGATC
EcoRI-PvE2-R			AGAATTCCTAAAGAGGGAACGCTTTTTC
Kpn2I-PvE1-F	Kpn2I - 3'-end of PvNLP1 - EcoRI	145 bp	AAAAAATCCGGATGTGGTTCTCAGTTTACG
EcoRI-PvE1-R			AGAATTCTCACGTGCTCCCAGTCGTGG
Kpn2I-PvE2/3-F	Kpn2I - 3'-end of PvNLP2 - EcoRI	472 bp	AAAAAATCCGGATGGGGTTCTCAGGTTTAC
EcoRI-PvE2-R			AGAATTCCTAAAGAGGGAACGCTTTTTC
Kpn2I-PvE2/3-F	Kpn2I - 3'-end of PvNLP3 - EcoRI	472 bp	AAAAAATCCGGATGGGGTTCTCAGGTTTAC
EcoRI-PvE3-R			AGAATTCCTAGAACGGAAATGCTTTTTC
Kpn2I-FLPvE1-F	Kpn2I - 3'-end of PvFLNLP1 - EcoRI	472 bp	AAAAAATCCGGATGTGGTTCTCAGGTTTACG
EcoRI-FLPvE1-R			AGAATTCCTACAGAGGGAACGCTTTTTC
